# Supplementary material for: Exploring Rural Adolescents’ Dietary Diversity and Its Socioeconomic Correlates: A Cross-Sectional Study from Matlab, Bangladesh
Source: Nutrients. 2020 Jul 26;12(8):2230. doi: 10.3390/nu12082230 (PMC7468778; doi:10.3390/nu12082230)
Supplement: Supplementary file 1 [file nutrients-12-02230-s001.zip]

Archive with 3 entries (2 files):
- nutrients-853089-s/
- nutrients-853089-s/Figure S1.pdf
- nutrients-853089-s/Text File S1_Logistic Reg Models with Interaction Terms.txt
