# Supplementary material for: Exploring Rural Adolescents’ Dietary Diversity and Its Socioeconomic Correlates: A Cross-Sectional Study from Matlab, Bangladesh
Source: Nutrients. 2020 Jul 26;12(8):2230. doi: 10.3390/nu12082230 (PMC7468778; doi:10.3390/nu12082230)
Supplement: Supplementary file 1 [file nutrients-12-02230-s001.zip › nutrients-853089-s/Text File S1_Logistic Reg Models with Interaction Terms.txt]

> MyData <- readXL("C:/Users/drred/Desktop/24102019 MINIMat15_ID_3267_HH_final.xlsx", 
+     rownames = FALSE, header = TRUE, na = "", sheet = "190902 MINIMat15_ID_3267_HH_fin", 
+     stringsAsFactors = TRUE)

> m1 <- glm(formula = DD ~ Gender + (SES_Cat = relevel(SES_Cat, ref = "Richest")) + (FS_Cat = relevel(FS_Cat, ref = "Secure")) + Mat_Edu + Adol.Edu, family = binomial(logit), data = MyData)

> summary(m1)

Call:
glm(formula = DD ~ Gender + (SES_Cat = relevel(SES_Cat, ref = "Richest")) + 
    (FS_Cat = relevel(FS_Cat, ref = "Secure")) + Mat_Edu + Adol.Edu, 
    family = binomial(logit), data = MyData)

Deviance Residuals: 
    Min       1Q   Median       3Q      Max  
-1.3417  -1.0389  -0.8778   1.2545   1.6542  

Coefficients:
                                                       Estimate Std. Error
(Intercept)                                            -0.79343    0.15788
Gender[T.Girl]                                          0.09155    0.08471
SES_Cat = relevel(SES_Cat, ref = "Richest")[T.Middle]   0.12554    0.10650
SES_Cat = relevel(SES_Cat, ref = "Richest")[T.Poorest]  0.46609    0.11570
FS_Cat = relevel(FS_Cat, ref = "Secure")[T.Insecure]    0.29460    0.08725
Mat_Edu[T.Primary]                                     -0.16556    0.11635
Mat_Edu[T.Sec_abve]                                    -0.28095    0.12106
Adol.Edu[T.Sec]                                         0.31945    0.10890
                                                       z value    Pr(>|z|)    
(Intercept)                                             -5.026 0.000000502 ***
Gender[T.Girl]                                           1.081    0.279840    
SES_Cat = relevel(SES_Cat, ref = "Richest")[T.Middle]    1.179    0.238503    
SES_Cat = relevel(SES_Cat, ref = "Richest")[T.Poorest]   4.029 0.000056110 ***
FS_Cat = relevel(FS_Cat, ref = "Secure")[T.Insecure]     3.377    0.000734 ***
Mat_Edu[T.Primary]                                      -1.423    0.154757    
Mat_Edu[T.Sec_abve]                                     -2.321    0.020303 *  
Adol.Edu[T.Sec]                                          2.933    0.003353 ** 
---
Signif. codes:  0 '***' 0.001 '**' 0.01 '*' 0.05 '.' 0.1 ' ' 1

(Dispersion parameter for binomial family taken to be 1)

    Null deviance: 3355.9  on 2462  degrees of freedom
Residual deviance: 3286.3  on 2455  degrees of freedom
AIC: 3302.3

Number of Fisher Scoring iterations: 4


> exp(coef(m1))
                                           (Intercept) 
                                             0.4522921 
                                        Gender[T.Girl] 
                                             1.0958687 
 SES_Cat = relevel(SES_Cat, ref = "Richest")[T.Middle] 
                                             1.1337604 
SES_Cat = relevel(SES_Cat, ref = "Richest")[T.Poorest] 
                                             1.5937551 
  FS_Cat = relevel(FS_Cat, ref = "Secure")[T.Insecure] 
                                             1.3425886 
                                    Mat_Edu[T.Primary] 
                                             0.8474198 
                                   Mat_Edu[T.Sec_abve] 
                                             0.7550674 
                                       Adol.Edu[T.Sec] 
                                             1.3763762 

> exp(confint(m1))
                                                           2.5 %    97.5 %
(Intercept)                                            0.3314278 0.6155678
Gender[T.Girl]                                         0.9281694 1.2938041
SES_Cat = relevel(SES_Cat, ref = "Richest")[T.Middle]  0.9201572 1.3970897
SES_Cat = relevel(SES_Cat, ref = "Richest")[T.Poorest] 1.2707742 2.0002780
FS_Cat = relevel(FS_Cat, ref = "Secure")[T.Insecure]   1.1316563 1.5932302
Mat_Edu[T.Primary]                                     0.6745645 1.0645477
Mat_Edu[T.Sec_abve]                                    0.5955533 0.9573932
Adol.Edu[T.Sec]                                        1.1130218 1.7060254

> m2 <- glm(formula = DD ~ (SES_Cat = relevel(SES_Cat, ref = "Richest")) + (FS_Cat = relevel(FS_Cat, ref = "Secure"))*Gender + Mat_Edu + Adol.Edu, family = binomial(logit), data = MyData)

> summary(m2)

Call:
glm(formula = DD ~ (SES_Cat = relevel(SES_Cat, ref = "Richest")) + 
    (FS_Cat = relevel(FS_Cat, ref = "Secure")) * Gender + Mat_Edu + 
    Adol.Edu, family = binomial(logit), data = MyData)

Deviance Residuals: 
    Min       1Q   Median       3Q      Max  
-1.3500  -1.0333  -0.8872   1.2641   1.6406  

Coefficients:
                                                                    Estimate
(Intercept)                                                         -0.76344
SES_Cat = relevel(SES_Cat, ref = "Richest")[T.Middle]                0.12670
SES_Cat = relevel(SES_Cat, ref = "Richest")[T.Poorest]               0.46505
FS_Cat = relevel(FS_Cat, ref = "Secure")[T.Insecure]                 0.24415
Gender[T.Girl]                                                       0.03765
Mat_Edu[T.Primary]                                                  -0.16657
Mat_Edu[T.Sec_abve]                                                 -0.28089
Adol.Edu[T.Sec]                                                      0.31501
FS_Cat = relevel(FS_Cat, ref = "Secure")[T.Insecure]:Gender[T.Girl]  0.09873
                                                                    Std. Error
(Intercept)                                                            0.16573
SES_Cat = relevel(SES_Cat, ref = "Richest")[T.Middle]                  0.10653
SES_Cat = relevel(SES_Cat, ref = "Richest")[T.Poorest]                 0.11573
FS_Cat = relevel(FS_Cat, ref = "Secure")[T.Insecure]                   0.12211
Gender[T.Girl]                                                         0.12459
Mat_Edu[T.Primary]                                                     0.11638
Mat_Edu[T.Sec_abve]                                                    0.12108
Adol.Edu[T.Sec]                                                        0.10914
FS_Cat = relevel(FS_Cat, ref = "Secure")[T.Insecure]:Gender[T.Girl]    0.16734
                                                                    z value
(Intercept)                                                          -4.607
SES_Cat = relevel(SES_Cat, ref = "Richest")[T.Middle]                 1.189
SES_Cat = relevel(SES_Cat, ref = "Richest")[T.Poorest]                4.018
FS_Cat = relevel(FS_Cat, ref = "Secure")[T.Insecure]                  1.999
Gender[T.Girl]                                                        0.302
Mat_Edu[T.Primary]                                                   -1.431
Mat_Edu[T.Sec_abve]                                                  -2.320
Adol.Edu[T.Sec]                                                       2.886
FS_Cat = relevel(FS_Cat, ref = "Secure")[T.Insecure]:Gender[T.Girl]   0.590
                                                                      Pr(>|z|)
(Intercept)                                                         0.00000409
SES_Cat = relevel(SES_Cat, ref = "Richest")[T.Middle]                   0.2343
SES_Cat = relevel(SES_Cat, ref = "Richest")[T.Poorest]              0.00005861
FS_Cat = relevel(FS_Cat, ref = "Secure")[T.Insecure]                    0.0456
Gender[T.Girl]                                                          0.7625
Mat_Edu[T.Primary]                                                      0.1524
Mat_Edu[T.Sec_abve]                                                     0.0203
Adol.Edu[T.Sec]                                                         0.0039
FS_Cat = relevel(FS_Cat, ref = "Secure")[T.Insecure]:Gender[T.Girl]     0.5552
                                                                       
(Intercept)                                                         ***
SES_Cat = relevel(SES_Cat, ref = "Richest")[T.Middle]                  
SES_Cat = relevel(SES_Cat, ref = "Richest")[T.Poorest]              ***
FS_Cat = relevel(FS_Cat, ref = "Secure")[T.Insecure]                *  
Gender[T.Girl]                                                         
Mat_Edu[T.Primary]                                                     
Mat_Edu[T.Sec_abve]                                                 *  
Adol.Edu[T.Sec]                                                     ** 
FS_Cat = relevel(FS_Cat, ref = "Secure")[T.Insecure]:Gender[T.Girl]    
---
Signif. codes:  0 '***' 0.001 '**' 0.01 '*' 0.05 '.' 0.1 ' ' 1

(Dispersion parameter for binomial family taken to be 1)

    Null deviance: 3355.9  on 2462  degrees of freedom
Residual deviance: 3286.0  on 2454  degrees of freedom
AIC: 3304

Number of Fisher Scoring iterations: 4


> exp(coef(m2))
                                                        (Intercept) 
                                                          0.4660594 
              SES_Cat = relevel(SES_Cat, ref = "Richest")[T.Middle] 
                                                          1.1350770 
             SES_Cat = relevel(SES_Cat, ref = "Richest")[T.Poorest] 
                                                          1.5920923 
               FS_Cat = relevel(FS_Cat, ref = "Secure")[T.Insecure] 
                                                          1.2765301 
                                                     Gender[T.Girl] 
                                                          1.0383662 
                                                 Mat_Edu[T.Primary] 
                                                          0.8465605 
                                                Mat_Edu[T.Sec_abve] 
                                                          0.7551116 
                                                    Adol.Edu[T.Sec] 
                                                          1.3702755 
FS_Cat = relevel(FS_Cat, ref = "Secure")[T.Insecure]:Gender[T.Girl] 
                                                          1.1037714 

> exp(confint(m2))
                                                                        2.5 %
(Intercept)                                                         0.3362645
SES_Cat = relevel(SES_Cat, ref = "Richest")[T.Middle]               0.9211837
SES_Cat = relevel(SES_Cat, ref = "Richest")[T.Poorest]              1.2693548
FS_Cat = relevel(FS_Cat, ref = "Secure")[T.Insecure]                1.0050720
Gender[T.Girl]                                                      0.8132684
Mat_Edu[T.Primary]                                                  0.6738343
Mat_Edu[T.Sec_abve]                                                 0.5955675
Adol.Edu[T.Sec]                                                     1.1075653
FS_Cat = relevel(FS_Cat, ref = "Secure")[T.Insecure]:Gender[T.Girl] 0.7951199
                                                                       97.5 %
(Intercept)                                                         0.6440780
SES_Cat = relevel(SES_Cat, ref = "Richest")[T.Middle]               1.3987814
SES_Cat = relevel(SES_Cat, ref = "Richest")[T.Poorest]              1.9983220
FS_Cat = relevel(FS_Cat, ref = "Secure")[T.Insecure]                1.6223292
Gender[T.Girl]                                                      1.3255983
Mat_Edu[T.Primary]                                                  1.0635356
Mat_Edu[T.Sec_abve]                                                 0.9574856
Adol.Edu[T.Sec]                                                     1.6992578
FS_Cat = relevel(FS_Cat, ref = "Secure")[T.Insecure]:Gender[T.Girl] 1.5323802

> m3 <- glm(formula = DD ~ (SES_Cat = relevel(SES_Cat, ref = "Richest"))*Gender + (FS_Cat = relevel(FS_Cat, ref = "Secure")) + Mat_Edu + Adol.Edu, family = binomial(logit), data = MyData)

> summary(m3)

Call:
glm(formula = DD ~ (SES_Cat = relevel(SES_Cat, ref = "Richest")) * 
    Gender + (FS_Cat = relevel(FS_Cat, ref = "Secure")) + Mat_Edu + 
    Adol.Edu, family = binomial(logit), data = MyData)

Deviance Residuals: 
    Min       1Q   Median       3Q      Max  
-1.3531  -1.0441  -0.8716   1.2545   1.6596  

Coefficients:
                                                                      Estimate
(Intercept)                                                           -0.80591
SES_Cat = relevel(SES_Cat, ref = "Richest")[T.Middle]                  0.19030
SES_Cat = relevel(SES_Cat, ref = "Richest")[T.Poorest]                 0.44642
Gender[T.Girl]                                                         0.12729
FS_Cat = relevel(FS_Cat, ref = "Secure")[T.Insecure]                   0.29368
Mat_Edu[T.Primary]                                                    -0.16660
Mat_Edu[T.Sec_abve]                                                   -0.28049
Adol.Edu[T.Sec]                                                        0.31422
SES_Cat = relevel(SES_Cat, ref = "Richest")[T.Middle]:Gender[T.Girl]  -0.13231
SES_Cat = relevel(SES_Cat, ref = "Richest")[T.Poorest]:Gender[T.Girl]  0.02835
                                                                      Std. Error
(Intercept)                                                              0.17286
SES_Cat = relevel(SES_Cat, ref = "Richest")[T.Middle]                    0.14652
SES_Cat = relevel(SES_Cat, ref = "Richest")[T.Poorest]                   0.16138
Gender[T.Girl]                                                           0.14684
FS_Cat = relevel(FS_Cat, ref = "Secure")[T.Insecure]                     0.08726
Mat_Edu[T.Primary]                                                       0.11641
Mat_Edu[T.Sec_abve]                                                      0.12113
Adol.Edu[T.Sec]                                                          0.10976
SES_Cat = relevel(SES_Cat, ref = "Richest")[T.Middle]:Gender[T.Girl]     0.20508
SES_Cat = relevel(SES_Cat, ref = "Richest")[T.Poorest]:Gender[T.Girl]    0.20596
                                                                      z value
(Intercept)                                                            -4.662
SES_Cat = relevel(SES_Cat, ref = "Richest")[T.Middle]                   1.299
SES_Cat = relevel(SES_Cat, ref = "Richest")[T.Poorest]                  2.766
Gender[T.Girl]                                                          0.867
FS_Cat = relevel(FS_Cat, ref = "Secure")[T.Insecure]                    3.365
Mat_Edu[T.Primary]                                                     -1.431
Mat_Edu[T.Sec_abve]                                                    -2.316
Adol.Edu[T.Sec]                                                         2.863
SES_Cat = relevel(SES_Cat, ref = "Richest")[T.Middle]:Gender[T.Girl]   -0.645
SES_Cat = relevel(SES_Cat, ref = "Richest")[T.Poorest]:Gender[T.Girl]   0.138
                                                                        Pr(>|z|)
(Intercept)                                                           0.00000313
SES_Cat = relevel(SES_Cat, ref = "Richest")[T.Middle]                   0.194018
SES_Cat = relevel(SES_Cat, ref = "Richest")[T.Poorest]                  0.005671
Gender[T.Girl]                                                          0.386049
FS_Cat = relevel(FS_Cat, ref = "Secure")[T.Insecure]                    0.000764
Mat_Edu[T.Primary]                                                      0.152381
Mat_Edu[T.Sec_abve]                                                     0.020576
Adol.Edu[T.Sec]                                                         0.004200
SES_Cat = relevel(SES_Cat, ref = "Richest")[T.Middle]:Gender[T.Girl]    0.518830
SES_Cat = relevel(SES_Cat, ref = "Richest")[T.Poorest]:Gender[T.Girl]   0.890521
                                                                         
(Intercept)                                                           ***
SES_Cat = relevel(SES_Cat, ref = "Richest")[T.Middle]                    
SES_Cat = relevel(SES_Cat, ref = "Richest")[T.Poorest]                ** 
Gender[T.Girl]                                                           
FS_Cat = relevel(FS_Cat, ref = "Secure")[T.Insecure]                  ***
Mat_Edu[T.Primary]                                                       
Mat_Edu[T.Sec_abve]                                                   *  
Adol.Edu[T.Sec]                                                       ** 
SES_Cat = relevel(SES_Cat, ref = "Richest")[T.Middle]:Gender[T.Girl]     
SES_Cat = relevel(SES_Cat, ref = "Richest")[T.Poorest]:Gender[T.Girl]    
---
Signif. codes:  0 '***' 0.001 '**' 0.01 '*' 0.05 '.' 0.1 ' ' 1

(Dispersion parameter for binomial family taken to be 1)

    Null deviance: 3355.9  on 2462  degrees of freedom
Residual deviance: 3285.6  on 2453  degrees of freedom
AIC: 3305.6

Number of Fisher Scoring iterations: 4


> exp(coef(m3))
                                                          (Intercept) 
                                                            0.4466814 
                SES_Cat = relevel(SES_Cat, ref = "Richest")[T.Middle] 
                                                            1.2096122 
               SES_Cat = relevel(SES_Cat, ref = "Richest")[T.Poorest] 
                                                            1.5627124 
                                                       Gender[T.Girl] 
                                                            1.1357410 
                 FS_Cat = relevel(FS_Cat, ref = "Secure")[T.Insecure] 
                                                            1.3413589 
                                                   Mat_Edu[T.Primary] 
                                                            0.8465363 
                                                  Mat_Edu[T.Sec_abve] 
                                                            0.7554160 
                                                      Adol.Edu[T.Sec] 
                                                            1.3691906 
 SES_Cat = relevel(SES_Cat, ref = "Richest")[T.Middle]:Gender[T.Girl] 
                                                            0.8760697 
SES_Cat = relevel(SES_Cat, ref = "Richest")[T.Poorest]:Gender[T.Girl] 
                                                            1.0287544 

> exp(confint(m3))
                                                                          2.5 %
(Intercept)                                                           0.3176952
SES_Cat = relevel(SES_Cat, ref = "Richest")[T.Middle]                 0.9078725
SES_Cat = relevel(SES_Cat, ref = "Richest")[T.Poorest]                1.1395514
Gender[T.Girl]                                                        0.8516564
FS_Cat = relevel(FS_Cat, ref = "Secure")[T.Insecure]                  1.1305877
Mat_Edu[T.Primary]                                                    0.6737783
Mat_Edu[T.Sec_abve]                                                   0.5957507
Adol.Edu[T.Sec]                                                       1.1053655
SES_Cat = relevel(SES_Cat, ref = "Richest")[T.Middle]:Gender[T.Girl]  0.5859898
SES_Cat = relevel(SES_Cat, ref = "Richest")[T.Poorest]:Gender[T.Girl] 0.6870107
                                                                         97.5 %
(Intercept)                                                           0.6257788
SES_Cat = relevel(SES_Cat, ref = "Richest")[T.Middle]                 1.6128162
SES_Cat = relevel(SES_Cat, ref = "Richest")[T.Poorest]                2.1458865
Gender[T.Girl]                                                        1.5149071
FS_Cat = relevel(FS_Cat, ref = "Secure")[T.Insecure]                  1.5918143
Mat_Edu[T.Primary]                                                    1.0635526
Mat_Edu[T.Sec_abve]                                                   0.9579505
Adol.Edu[T.Sec]                                                       1.7000148
SES_Cat = relevel(SES_Cat, ref = "Richest")[T.Middle]:Gender[T.Girl]  1.3095220
SES_Cat = relevel(SES_Cat, ref = "Richest")[T.Poorest]:Gender[T.Girl] 1.5405365

> m4 <- glm(formula = DD ~ (SES_Cat = relevel(SES_Cat, ref = "Richest")) + (FS_Cat = relevel(FS_Cat, ref = "Secure")) + Mat_Edu + Adol.Edu*Gender, family = binomial(logit), data = MyData)

> summary(m4)

Call:
glm(formula = DD ~ (SES_Cat = relevel(SES_Cat, ref = "Richest")) + 
    (FS_Cat = relevel(FS_Cat, ref = "Secure")) + Mat_Edu + Adol.Edu * 
    Gender, family = binomial(logit), data = MyData)

Deviance Residuals: 
    Min       1Q   Median       3Q      Max  
-1.3438  -1.0353  -0.8752   1.2527   1.6424  

Coefficients:
                                                       Estimate Std. Error
(Intercept)                                            -0.76753    0.17113
SES_Cat = relevel(SES_Cat, ref = "Richest")[T.Middle]   0.12475    0.10653
SES_Cat = relevel(SES_Cat, ref = "Richest")[T.Poorest]  0.46358    0.11587
FS_Cat = relevel(FS_Cat, ref = "Secure")[T.Insecure]    0.29360    0.08729
Mat_Edu[T.Primary]                                     -0.16503    0.11635
Mat_Edu[T.Sec_abve]                                    -0.28073    0.12105
Adol.Edu[T.Sec]                                         0.28606    0.13843
Gender[T.Girl]                                          0.02178    0.19818
Adol.Edu[T.Sec]:Gender[T.Girl]                          0.08547    0.21938
                                                       z value   Pr(>|z|)    
(Intercept)                                             -4.485 0.00000729 ***
SES_Cat = relevel(SES_Cat, ref = "Richest")[T.Middle]    1.171   0.241565    
SES_Cat = relevel(SES_Cat, ref = "Richest")[T.Poorest]   4.001 0.00006310 ***
FS_Cat = relevel(FS_Cat, ref = "Secure")[T.Insecure]     3.364   0.000769 ***
Mat_Edu[T.Primary]                                      -1.418   0.156073    
Mat_Edu[T.Sec_abve]                                     -2.319   0.020392 *  
Adol.Edu[T.Sec]                                          2.066   0.038785 *  
Gender[T.Girl]                                           0.110   0.912476    
Adol.Edu[T.Sec]:Gender[T.Girl]                           0.390   0.696823    
---
Signif. codes:  0 '***' 0.001 '**' 0.01 '*' 0.05 '.' 0.1 ' ' 1

(Dispersion parameter for binomial family taken to be 1)

    Null deviance: 3355.9  on 2462  degrees of freedom
Residual deviance: 3286.2  on 2454  degrees of freedom
AIC: 3304.2

Number of Fisher Scoring iterations: 4


> exp(coef(m4))
                                           (Intercept) 
                                             0.4641597 
 SES_Cat = relevel(SES_Cat, ref = "Richest")[T.Middle] 
                                             1.1328693 
SES_Cat = relevel(SES_Cat, ref = "Richest")[T.Poorest] 
                                             1.5897559 
  FS_Cat = relevel(FS_Cat, ref = "Secure")[T.Insecure] 
                                             1.3412530 
                                    Mat_Edu[T.Primary] 
                                             0.8478665 
                                   Mat_Edu[T.Sec_abve] 
                                             0.7552353 
                                       Adol.Edu[T.Sec] 
                                             1.3311678 
                                        Gender[T.Girl] 
                                             1.0220220 
                        Adol.Edu[T.Sec]:Gender[T.Girl] 
                                             1.0892337 

> exp(confint(m4))
                                                           2.5 %    97.5 %
(Intercept)                                            0.3312675 0.6481527
SES_Cat = relevel(SES_Cat, ref = "Richest")[T.Middle]  0.9193877 1.3960564
SES_Cat = relevel(SES_Cat, ref = "Richest")[T.Poorest] 1.2671560 1.9959356
FS_Cat = relevel(FS_Cat, ref = "Secure")[T.Insecure]   1.1304466 1.5917605
Mat_Edu[T.Primary]                                     0.6749203 1.0651073
Mat_Edu[T.Sec_abve]                                    0.5956974 0.9575860
Adol.Edu[T.Sec]                                        1.0162260 1.7490025
Gender[T.Girl]                                         0.6916148 1.5052331
Adol.Edu[T.Sec]:Gender[T.Girl]                         0.7092149 1.6769969

> m5 <- glm(formula = DD ~ (SES_Cat = relevel(SES_Cat, ref = "Richest")) + (FS_Cat = relevel(FS_Cat, ref = "Secure")) + Mat_Edu*Gender + Adol.Edu, family = binomial(logit), data = MyData)

> summary(m5)

Call:
glm(formula = DD ~ (SES_Cat = relevel(SES_Cat, ref = "Richest")) + 
    (FS_Cat = relevel(FS_Cat, ref = "Secure")) + Mat_Edu * Gender + 
    Adol.Edu, family = binomial(logit), data = MyData)

Deviance Residuals: 
    Min       1Q   Median       3Q      Max  
-1.3508  -1.0407  -0.8627   1.2459   1.6748  

Coefficients:
                                                       Estimate Std. Error
(Intercept)                                            -0.81561    0.17753
SES_Cat = relevel(SES_Cat, ref = "Richest")[T.Middle]   0.12222    0.10660
SES_Cat = relevel(SES_Cat, ref = "Richest")[T.Poorest]  0.46640    0.11573
FS_Cat = relevel(FS_Cat, ref = "Secure")[T.Insecure]    0.29650    0.08728
Mat_Edu[T.Primary]                                     -0.07661    0.16796
Mat_Edu[T.Sec_abve]                                    -0.30450    0.16702
Gender[T.Girl]                                          0.12818    0.18414
Adol.Edu[T.Sec]                                         0.32340    0.10928
Mat_Edu[T.Primary]:Gender[T.Girl]                      -0.16464    0.22919
Mat_Edu[T.Sec_abve]:Gender[T.Girl]                      0.04868    0.22195
                                                       z value   Pr(>|z|)    
(Intercept)                                             -4.594 0.00000434 ***
SES_Cat = relevel(SES_Cat, ref = "Richest")[T.Middle]    1.147   0.251587    
SES_Cat = relevel(SES_Cat, ref = "Richest")[T.Poorest]   4.030 0.00005577 ***
FS_Cat = relevel(FS_Cat, ref = "Secure")[T.Insecure]     3.397   0.000681 ***
Mat_Edu[T.Primary]                                      -0.456   0.648320    
Mat_Edu[T.Sec_abve]                                     -1.823   0.068274 .  
Gender[T.Girl]                                           0.696   0.486372    
Adol.Edu[T.Sec]                                          2.959   0.003083 ** 
Mat_Edu[T.Primary]:Gender[T.Girl]                       -0.718   0.472530    
Mat_Edu[T.Sec_abve]:Gender[T.Girl]                       0.219   0.826395    
---
Signif. codes:  0 '***' 0.001 '**' 0.01 '*' 0.05 '.' 0.1 ' ' 1

(Dispersion parameter for binomial family taken to be 1)

    Null deviance: 3355.9  on 2462  degrees of freedom
Residual deviance: 3285.0  on 2453  degrees of freedom
AIC: 3305

Number of Fisher Scoring iterations: 4


> exp(coef(m5))
                                           (Intercept) 
                                             0.4423675 
 SES_Cat = relevel(SES_Cat, ref = "Richest")[T.Middle] 
                                             1.1300018 
SES_Cat = relevel(SES_Cat, ref = "Richest")[T.Poorest] 
                                             1.5942417 
  FS_Cat = relevel(FS_Cat, ref = "Secure")[T.Insecure] 
                                             1.3451471 
                                    Mat_Edu[T.Primary] 
                                             0.9262536 
                                   Mat_Edu[T.Sec_abve] 
                                             0.7374912 
                                        Gender[T.Girl] 
                                             1.1367586 
                                       Adol.Edu[T.Sec] 
                                             1.3818167 
                     Mat_Edu[T.Primary]:Gender[T.Girl] 
                                             0.8481995 
                    Mat_Edu[T.Sec_abve]:Gender[T.Girl] 
                                             1.0498835 

> exp(confint(m1))
                                                           2.5 %    97.5 %
(Intercept)                                            0.3314278 0.6155678
Gender[T.Girl]                                         0.9281694 1.2938041
SES_Cat = relevel(SES_Cat, ref = "Richest")[T.Middle]  0.9201572 1.3970897
SES_Cat = relevel(SES_Cat, ref = "Richest")[T.Poorest] 1.2707742 2.0002780
FS_Cat = relevel(FS_Cat, ref = "Secure")[T.Insecure]   1.1316563 1.5932302
Mat_Edu[T.Primary]                                     0.6745645 1.0645477
Mat_Edu[T.Sec_abve]                                    0.5955533 0.9573932
Adol.Edu[T.Sec]                                        1.1130218 1.7060254

> m6 <- glm(formula = DD ~ (SES_Cat = relevel(SES_Cat, ref = "Richest"))*Gender + (FS_Cat = relevel(FS_Cat, ref = "Secure"))*Gender + Mat_Edu*Gender + Adol.Edu*Gender, family = binomial(logit), data = MyData)

> summary(m6)

Call:
glm(formula = DD ~ (SES_Cat = relevel(SES_Cat, ref = "Richest")) * 
    Gender + (FS_Cat = relevel(FS_Cat, ref = "Secure")) * Gender + 
    Mat_Edu * Gender + Adol.Edu * Gender, family = binomial(logit), 
    data = MyData)

Deviance Residuals: 
    Min       1Q   Median       3Q      Max  
-1.3722  -1.0446  -0.8658   1.2418   1.6504  

Coefficients:
                                                                      Estimate
(Intercept)                                                           -0.73958
SES_Cat = relevel(SES_Cat, ref = "Richest")[T.Middle]                  0.17653
SES_Cat = relevel(SES_Cat, ref = "Richest")[T.Poorest]                 0.42270
Gender[T.Girl]                                                        -0.02078
FS_Cat = relevel(FS_Cat, ref = "Secure")[T.Insecure]                   0.23299
Mat_Edu[T.Primary]                                                    -0.09205
Mat_Edu[T.Sec_abve]                                                   -0.32639
Adol.Edu[T.Sec]                                                        0.27800
SES_Cat = relevel(SES_Cat, ref = "Richest")[T.Middle]:Gender[T.Girl]  -0.11142
SES_Cat = relevel(SES_Cat, ref = "Richest")[T.Poorest]:Gender[T.Girl]  0.06547
Gender[T.Girl]:FS_Cat = relevel(FS_Cat, ref = "Secure")[T.Insecure]    0.12085
Gender[T.Girl]:Mat_Edu[T.Primary]                                     -0.13976
Gender[T.Girl]:Mat_Edu[T.Sec_abve]                                     0.09192
Gender[T.Girl]:Adol.Edu[T.Sec]                                         0.08742
                                                                      Std. Error
(Intercept)                                                              0.21746
SES_Cat = relevel(SES_Cat, ref = "Richest")[T.Middle]                    0.15013
SES_Cat = relevel(SES_Cat, ref = "Richest")[T.Poorest]                   0.17243
Gender[T.Girl]                                                           0.32018
FS_Cat = relevel(FS_Cat, ref = "Secure")[T.Insecure]                     0.12469
Mat_Edu[T.Primary]                                                       0.16942
Mat_Edu[T.Sec_abve]                                                      0.17491
Adol.Edu[T.Sec]                                                          0.14189
SES_Cat = relevel(SES_Cat, ref = "Richest")[T.Middle]:Gender[T.Girl]     0.21328
SES_Cat = relevel(SES_Cat, ref = "Richest")[T.Poorest]:Gender[T.Girl]    0.23322
Gender[T.Girl]:FS_Cat = relevel(FS_Cat, ref = "Secure")[T.Insecure]      0.17475
Gender[T.Girl]:Mat_Edu[T.Primary]                                        0.23320
Gender[T.Girl]:Mat_Edu[T.Sec_abve]                                       0.24264
Gender[T.Girl]:Adol.Edu[T.Sec]                                           0.22442
                                                                      z value
(Intercept)                                                            -3.401
SES_Cat = relevel(SES_Cat, ref = "Richest")[T.Middle]                   1.176
SES_Cat = relevel(SES_Cat, ref = "Richest")[T.Poorest]                  2.451
Gender[T.Girl]                                                         -0.065
FS_Cat = relevel(FS_Cat, ref = "Secure")[T.Insecure]                    1.869
Mat_Edu[T.Primary]                                                     -0.543
Mat_Edu[T.Sec_abve]                                                    -1.866
Adol.Edu[T.Sec]                                                         1.959
SES_Cat = relevel(SES_Cat, ref = "Richest")[T.Middle]:Gender[T.Girl]   -0.522
SES_Cat = relevel(SES_Cat, ref = "Richest")[T.Poorest]:Gender[T.Girl]   0.281
Gender[T.Girl]:FS_Cat = relevel(FS_Cat, ref = "Secure")[T.Insecure]     0.692
Gender[T.Girl]:Mat_Edu[T.Primary]                                      -0.599
Gender[T.Girl]:Mat_Edu[T.Sec_abve]                                      0.379
Gender[T.Girl]:Adol.Edu[T.Sec]                                          0.390
                                                                      Pr(>|z|)
(Intercept)                                                           0.000672
SES_Cat = relevel(SES_Cat, ref = "Richest")[T.Middle]                 0.239675
SES_Cat = relevel(SES_Cat, ref = "Richest")[T.Poorest]                0.014229
Gender[T.Girl]                                                        0.948250
FS_Cat = relevel(FS_Cat, ref = "Secure")[T.Insecure]                  0.061676
Mat_Edu[T.Primary]                                                    0.586891
Mat_Edu[T.Sec_abve]                                                   0.062028
Adol.Edu[T.Sec]                                                       0.050090
SES_Cat = relevel(SES_Cat, ref = "Richest")[T.Middle]:Gender[T.Girl]  0.601407
SES_Cat = relevel(SES_Cat, ref = "Richest")[T.Poorest]:Gender[T.Girl] 0.778910
Gender[T.Girl]:FS_Cat = relevel(FS_Cat, ref = "Secure")[T.Insecure]   0.489211
Gender[T.Girl]:Mat_Edu[T.Primary]                                     0.548952
Gender[T.Girl]:Mat_Edu[T.Sec_abve]                                    0.704824
Gender[T.Girl]:Adol.Edu[T.Sec]                                        0.696890
                                                                         
(Intercept)                                                           ***
SES_Cat = relevel(SES_Cat, ref = "Richest")[T.Middle]                    
SES_Cat = relevel(SES_Cat, ref = "Richest")[T.Poorest]                *  
Gender[T.Girl]                                                           
FS_Cat = relevel(FS_Cat, ref = "Secure")[T.Insecure]                  .  
Mat_Edu[T.Primary]                                                       
Mat_Edu[T.Sec_abve]                                                   .  
Adol.Edu[T.Sec]                                                       .  
SES_Cat = relevel(SES_Cat, ref = "Richest")[T.Middle]:Gender[T.Girl]     
SES_Cat = relevel(SES_Cat, ref = "Richest")[T.Poorest]:Gender[T.Girl]    
Gender[T.Girl]:FS_Cat = relevel(FS_Cat, ref = "Secure")[T.Insecure]      
Gender[T.Girl]:Mat_Edu[T.Primary]                                        
Gender[T.Girl]:Mat_Edu[T.Sec_abve]                                       
Gender[T.Girl]:Adol.Edu[T.Sec]                                           
---
Signif. codes:  0 '***' 0.001 '**' 0.01 '*' 0.05 '.' 0.1 ' ' 1

(Dispersion parameter for binomial family taken to be 1)

    Null deviance: 3355.9  on 2462  degrees of freedom
Residual deviance: 3283.6  on 2449  degrees of freedom
AIC: 3311.6

Number of Fisher Scoring iterations: 4


> exp(coef(m6))
                                                          (Intercept) 
                                                            0.4773129 
                SES_Cat = relevel(SES_Cat, ref = "Richest")[T.Middle] 
                                                            1.1930647 
               SES_Cat = relevel(SES_Cat, ref = "Richest")[T.Poorest] 
                                                            1.5260744 
                                                       Gender[T.Girl] 
                                                            0.9794335 
                 FS_Cat = relevel(FS_Cat, ref = "Secure")[T.Insecure] 
                                                            1.2623687 
                                                   Mat_Edu[T.Primary] 
                                                            0.9120582 
                                                  Mat_Edu[T.Sec_abve] 
                                                            0.7215214 
                                                      Adol.Edu[T.Sec] 
                                                            1.3204833 
 SES_Cat = relevel(SES_Cat, ref = "Richest")[T.Middle]:Gender[T.Girl] 
                                                            0.8945674 
SES_Cat = relevel(SES_Cat, ref = "Richest")[T.Poorest]:Gender[T.Girl] 
                                                            1.0676647 
  Gender[T.Girl]:FS_Cat = relevel(FS_Cat, ref = "Secure")[T.Insecure] 
                                                            1.1284582 
                                    Gender[T.Girl]:Mat_Edu[T.Primary] 
                                                            0.8695633 
                                   Gender[T.Girl]:Mat_Edu[T.Sec_abve] 
                                                            1.0962725 
                                       Gender[T.Girl]:Adol.Edu[T.Sec] 
                                                            1.0913528 

> exp(confint(m6))
                                                                          2.5 %
(Intercept)                                                           0.3107358
SES_Cat = relevel(SES_Cat, ref = "Richest")[T.Middle]                 0.8889322
SES_Cat = relevel(SES_Cat, ref = "Richest")[T.Poorest]                1.0888104
Gender[T.Girl]                                                        0.5225153
FS_Cat = relevel(FS_Cat, ref = "Secure")[T.Insecure]                  0.9887211
Mat_Edu[T.Primary]                                                    0.6543878
Mat_Edu[T.Sec_abve]                                                   0.5120758
Adol.Edu[T.Sec]                                                       1.0015667
SES_Cat = relevel(SES_Cat, ref = "Richest")[T.Middle]:Gender[T.Girl]  0.5888223
SES_Cat = relevel(SES_Cat, ref = "Richest")[T.Poorest]:Gender[T.Girl] 0.6758856
Gender[T.Girl]:FS_Cat = relevel(FS_Cat, ref = "Secure")[T.Insecure]   0.8012099
Gender[T.Girl]:Mat_Edu[T.Primary]                                     0.5503180
Gender[T.Girl]:Mat_Edu[T.Sec_abve]                                    0.6811953
Gender[T.Girl]:Adol.Edu[T.Sec]                                        0.7036527
                                                                         97.5 %
(Intercept)                                                           0.7293415
SES_Cat = relevel(SES_Cat, ref = "Richest")[T.Middle]                 1.6017684
SES_Cat = relevel(SES_Cat, ref = "Richest")[T.Poorest]                2.1413860
Gender[T.Girl]                                                        1.8342151
FS_Cat = relevel(FS_Cat, ref = "Secure")[T.Insecure]                  1.6122322
Mat_Edu[T.Primary]                                                    1.2718853
Mat_Edu[T.Sec_abve]                                                   1.0169989
Adol.Edu[T.Sec]                                                       1.7474320
SES_Cat = relevel(SES_Cat, ref = "Richest")[T.Middle]:Gender[T.Girl]  1.3588768
SES_Cat = relevel(SES_Cat, ref = "Richest")[T.Poorest]:Gender[T.Girl] 1.6866870
Gender[T.Girl]:FS_Cat = relevel(FS_Cat, ref = "Secure")[T.Insecure]   1.5896720
Gender[T.Girl]:Mat_Edu[T.Primary]                                     1.3732418
Gender[T.Girl]:Mat_Edu[T.Sec_abve]                                    1.7639706
Gender[T.Girl]:Adol.Edu[T.Sec]                                        1.6970359

> exp(confint(m5))
                                                           2.5 %    97.5 %
(Intercept)                                            0.3117938 0.6255864
SES_Cat = relevel(SES_Cat, ref = "Richest")[T.Middle]  0.9169233 1.3927154
SES_Cat = relevel(SES_Cat, ref = "Richest")[T.Poorest] 1.2710815 2.0010308
FS_Cat = relevel(FS_Cat, ref = "Secure")[T.Insecure]   1.1337389 1.5963811
Mat_Edu[T.Primary]                                     0.6664092 1.2878449
Mat_Edu[T.Sec_abve]                                    0.5315573 1.0234369
Gender[T.Girl]                                         0.7924849 1.6318556
Adol.Edu[T.Sec]                                        1.1166223 1.7140798
Mat_Edu[T.Primary]:Gender[T.Girl]                      0.5410321 1.3289714
Mat_Edu[T.Sec_abve]:Gender[T.Girl]                     0.6792846 1.6219146
